# Supplementary material for: Specificities of exosome versus small ectosome secretion revealed by live intracellular tracking of CD63 and CD9
Source: Nat Commun. 2021 Jul 19;12:4389. doi: 10.1038/s41467-021-24384-2 (PMC8289845; doi:10.1038/s41467-021-24384-2)
Supplement: Supplementary file 6 — Source Data [file 41467_2021_24384_MOESM6_ESM.xlsx]

## Sheet: Figure 1 b
Figure 1 b
	NTA					EM
	Diameter (nm)	Concentration (part/mL)				Diameter (nm)	Frequency distribution
	4.68	0	0	0		10	0	0	0
	4.86	0	0	0		20	0	0	0
	5.03	0	0	0		30	0.31348	3.18471	1.7094
	5.22	0	0	0		40	3.76176	12.7389	11.1111
	5.41	0	0	0		50	12.8527	15.9236	11.9658
	5.61	0	0	0		60	13.4796	14.0127	12.8205
	5.81	0	0	0		70	12.8527	7.00637	8.54701
	6.03	0	0	0		80	9.09091	7.64331	5.98291
	6.25	0	0	0		90	6.26959	1.91083	6.83761
	6.47	0	0	0		100	8.46395	4.4586	5.12821
	6.71	0	0	0		110	5.95611	5.09554	7.69231
	6.96	0	0	0		120	5.64263	5.09554	3.4188
	7.21	0	0	0		130	6.26959	3.18471	5.98291
	7.48	0	0	0		140	1.88088	5.09554	4.2735
	7.75	0	0	0		150	2.19436	2.54777	2.5641
	8.03	0	0	0		160	1.5674	3.18471	1.7094
	8.33	0	0	0		170	0	3.82166	1.7094
	8.63	0	68600000	0		180	1.5674	0.636943	0.854701
	8.95	0	0	0		190	2.19436	1.27389	1.7094
	9.28	0	0	0		200	0.940439	1.91083	1.7094
	9.62	0	0	0		210	0.31348	0	0.854701
	9.97	0	0	0		220	0.626959	0	0.854701
	10.3	0	0	0		230	1.25392	0.636943	0
	10.7	0	68600000	0		240	0.626959	0	0.854701
	11.1	0	0	0		250	0	0	0
	11.5	0	0	0		260	0.31348	0.636943	0
	11.9	0	0	0		270	0.31348	0	0
	12.4	0	0	0		280	0.626959	0	0.854701
	12.8	0	0	0		290	0	0	0
	13.3	0	0	0		300	0	0	0
	13.8	0	0	0		310	0	0	0
	14.3	0	0	0		320	0	0	0
	14.8	0	0	0		330	0	0	0
	15.4	0	0	0		340	0.31348	0	0
	15.9	191050000	0	0		350	0	0	0
	16.5	0	0	0		360	0.31348	0	0
	17.1	0	0	0		370	0	0	0
	17.7	0	0	0		380	0	0	0
	18.4	0	0	0		390	0	0	0
	19.1	0	68600000	0		400	0	0	0
	19.8	0	0	0		410	0	0	0
	20.5	0	68600000	0		420	0	0	0
	21.2	0	0	0		430	0	0	0
	22	0	0	0		440	0	0	0
	22.8	0	0	0		450	0	0	0
	23.6	0	0	0		460	0	0	0.854701
	24.5	0	0	0		470	0	0	0
	25.4	0	68600000	0		480	0	0	0
	26.3	0	0	0		490	0	0	0
	27.3	0	0	0		500	0	0	0
	28.3	0	0	0		510	0	0	0
	29.3	0	68600000	0		520	0	0	0
	30.4	0	0	0		530	0	0	0
	31.5	0	68600000	0
	32.7	0	68600000	0
	33.9	0	0	338000000
	35.1	191050000	68600000	0
	36.4	0	0	0
	37.7	191050000	68600000	0
	39.1	0	0	0
	40.6	0	0	0
	42	0	0	338000000
	43.6	0	137000000	676100000
	45.2	0	0	0
	46.8	0	68600000	676100000
	48.6	0	411000000	676100000
	50.3	191050000	68600000	676100000
	52.2	382150000	137000000	338000000
	54.1	382150000	274000000	676100000
	56.1	191050000	206000000	1690000000
	58.1	382150000	206000000	1690000000
	60.3	764500000	274000000	676100000
	62.5	1528500000	206000000	2028000000
	64.7	2101500000	548000000	1014000000
	67.1	1146500000	480000000	3380000000
	69.6	1146500000	548000000	2366000000
	72.1	1910500000	823000000	4394000000
	74.8	2675000000	1230000000	3380000000
	77.5	2484000000	1300000000	4056000000
	80.3	3630500000	1100000000	6423000000
	83.3	3630500000	1580000000	8451000000
	86.3	5160000000	1850000000	7437000000
	89.5	4585500000	2260000000	11160000000
	92.8	4968000000	2190000000	9465000000
	96.2	4968000000	1850000000	9465000000
	99.7	6685000000	2670000000	14200000000
	103	5730000000	3430000000	17580000000
	107	6305000000	3220000000	13520000000
	111	5350000000	3570000000	12170000000
	115	5540000000	3220000000	17580000000
	119	5350000000	3630000000	18930000000
	124	5540000000	2540000000	19270000000
	128	8025000000	3430000000	19610000000
	133	5540000000	3500000000	17920000000
	138	5540000000	2950000000	15550000000
	143	6880000000	3220000000	18250000000
	148	6495000000	3220000000	18930000000
	154	7260000000	4040000000	14200000000
	159	3248000000	3290000000	13520000000
	165	4203500000	3840000000	13860000000
	171	3248000000	1850000000	17240000000
	177	3057000000	1580000000	12850000000
	184	3821500000	2260000000	13180000000
	191	2675000000	1230000000	7775000000
	198	3057000000	1710000000	10480000000
	205	2675000000	1170000000	7775000000
	212	2101500000	1030000000	6423000000
	220	1910500000	1230000000	8113000000
	228	1910500000	960000000	4733000000
	236	955500000	754000000	6761000000
	245	1337500000	343000000	3380000000
	254	1337500000	480000000	3042000000
	263	955500000	411000000	2704000000
	273	573000000	960000000	2704000000
	283	382150000	617000000	2028000000
	293	573000000	137000000	2028000000
	304	573000000	68600000	1014000000
	315	382150000	480000000	1690000000
	327	955500000	137000000	1014000000
	339	191050000	206000000	1352000000
	351	191050000	137000000	1014000000
	364	0	137000000	676100000
	377	0	68600000	0
	391	0	68600000	338000000
	406	191050000	68600000	676100000
	420	0	0	338000000
	436	0	68600000	1014000000
	452	0	0	676100000
	468	0	0	338000000
	486	0	68600000	338000000
	503	0	0	0
	522	0	206000000	0
	541	0	0	0
	561	0	68600000	0
	581	0	0	0
	603	0	0	0
	625	0	68600000	0
	647	0	68600000	0
	671	0	68600000	0
	696	0	0	0
	721	0	0	0
	748	0	68600000	0
	775	0	0	0
	803	0	0	0
	833	0	0	0
	863	0	0	0
	895	0	0	0
	928	0	0	0
	962	0	0	0
	997	0	0	0
	1030	0	0	0
	1070	0	0	0
	1110	0	0	0
	1150	0	68600000	0
	1190	0	0	0
	1240	0	0	0
	1280	0	0	0
	1330	0	0	0
	1380	0	0	0
	1430	0	0	0
	1480	0	0	0
	1540	0	0	0
	1590	0	0	0
	1650	0	0	0
	1710	0	0	0
	1770	0	0	0
	1840	0	0	0
	1910	0	0	0
	1980	0	0	0
	2050	0	0	0
	2120	0	0	0
	2200	0	0	0
	2280	0	0	0
	2360	0	0	0
	2450	0	0	0
	2540	0	0	0
	2630	0	0	0
	2730	0	0	0
	2830	0	0	0
	2930	0	0	0
	3040	0	0	0
	3150	0	0	0
	3270	0	0	0
	3390	0	0	0
	3510	0	0	0
	3640	0	0	0
	3770	0	0	0
	3910	0	0	0
	4060	0	0	0
	4200	0	0	0
	4360	0	0	0
	4520	0	0	0
	4680	0	0	0
	4860	0	0	0
	5030	0	0	0
	5220	0	0	0
	5410	0	0	0
	5610	0	0	0
	5810	0	0	0
	6030	0	0	0

## Sheet: Figure 1 c
Figure 1 c		Replicate 1				Replicate 2				Replicate 3
		Intensity		Percentage		Intensity		Percentage		Intensity		Percentage
		CD63	CD9	CD63	CD9	CD63	CD9	CD63	CD9	CD63	CD9	CD63	CD9
IgG	IP	28295.3	822.849	20.5627	3.09568	7856	748.071	30.0476	22.7439	10529.2	560.607	11.4636	2.75139
	FT	109310	25757.7	79.4373	96.9043	18289.2	2541.03	69.9524	77.2561	81319.8	19814.8	88.5364	97.2486
CD63	IP	150114	18964.1	81.7392	46.7862	54508.9	12000.3	85.1305	72.4331	88562.4	19455.3	97.4498	43.4218
	FT	33535.8	21569.4	18.2608	53.2138	9520.93	4567.15	14.8695	27.5669	2317.58	25350	2.55015	56.5782
CD9	IP	67830.9	31948.1	48.7541	97.3327	16796.9	22080.1	71.4918	96.192	26456.9	20673.4	25.3172	95.9563
	FT	71297.7	875.506	51.2459	2.66731	6697.96	874.092	28.5082	3.80799	78044.9	871.192	74.6828	4.04367
The percentage is represented on the graph

## Sheet: Figure 2 b
Figure 2 b	Intensity in the Golgi						Intensity in large compartments			Number of small compartments						Pearson's coefficient
Time after biotin addition (min)	CD63-Cherry			CD9-GFP			CD63-Cherry			CD63-Cherry			CD9-GFP
-4	6707.55	6103.95	0	9946.09	3525.61	14191.8	0	0	0	0	0	0	0	0	0	0.97	0.96	0.95
-2	6878	5586.05	15738.1	10775.7	3106.5	17193	0	0	0	0	1.35	0	0	0.05	0	0.96	0.96	0.95
0	11448.1	5478.1	15365.3	12928.7	8913.89	12811.7	0	0	0	0	0.4	0.277778	0	0.05	0	0.96	0.96	0.95
2	13015.6	4121.1	8692.72	12084.5	7922.89	13781.5	0	0	0	0	0.2	0.222222	0	0.05	0	0.97	0.96	0.96
4	12305	3488.9	8291.67	12719.6	8001.39	13787.4	0	0	0	0	0.1	0.055556	0	0.05	0	0.97	0.96	0.95
6	18121.7	6733.05	5810.44	11462.8	15686.9	9369.94	0	0	0	0	0.2	0.277778	0	0.05	0	0.97	0.97	0.95
8	31525.5	10405.5	11454	30732.1	92013.4	15748.7	0	0	0	0	0.3	0.333333	0	0.05	0	0.96	0.965	0.96
10	62199.4	33653.4	38805.2	78614.3	208668	40317.8	0	0	0	0	0.2	0.166667	0	0.05	0	0.97	0.97	0.96
12	86616.4	75687.9	103733	126648	348649	165124	0	0	0	0	0.15	0.277778	0	0	0	0.97	0.97	0.96
14	123380	155379	208285	178324	525182	296444	0	0	0	0	0.2	0.166667	0	0	0	0.97	0.97	0.96
16	164340	218525	357028	250074	631563	486598	0	0	0	0	0.55	0.611111	0	0.05	0.555556	0.96	0.97	0.96
18	255401	292618	565778	412728	744980	792466	0	0	0	2.36364	0.3	1.66667	0.0909091	0.15	0.833333	0.96	0.97	0.95
20	372028	328361	793696	775295	894952	1076625	0	0	0	3.81818	2.75	2.72222	0	0.8	2.33333	0.96	0.97	0.96
22	482702	362724	863358	913192	990278	1133869	0	0	0	4.54545	3.35	4.66667	0.272727	0.75	3.22222	0.96	0.965	0.95
24	600389	383703	936158	944651	987633	1260884	0	0	0	4.63636	3.2	5.11111	0.363636	0.75	2.83333	0.96	0.96	0.955
26	617089	378887	971515	1001111	964937	1242571	0	0	0	5.72727	3.7	10.5	0.545455	1.25	6.83333	0.96	0.96	0.96
28	621655	353404	914937	983823	920755	1169265	0	0	0	6.63636	4.6	18.1111	0.909091	1.4	8.88889	0.96	0.965	0.955
30	574295	322520	891016	927446	865099	1102095	0	0	0	7.09091	4.35	20.2778	1.36364	1.55	9.83333	0.95	0.96	0.955
32	529918	324497	796506	867999	816193	1040066	0	0	0	11	4.7	20.7778	1.45455	1.35	9.88889	0.95	0.96	0.95
34	492140	292512	790024	772093	792307	942535	0	0	0	10.4545	6.2	21.3889	1.72727	1.75	10.2222	0.95	0.95	0.94
36	488362	254100	732494	775087	697467	851382	0	0	0	12.2727	7.45	23	1.72727	2.55	9.55556	0.95	0.95	0.945
38	433573	231230	654304	724082	630019	791188	0	0	0	13.8182	7.6	27	2.09091	2.4	11.1111	0.95	0.93	0.94
40	353640	197063	609792	656008	597245	759644	2270.27	0	0	14.4545	9.3	30.6667	2.36364	2.75	12.3333	0.95	0.93	0.95
42	341938	167563	577707	600332	527416	663730	8603.18	0	0	17.0909	10.4	34.6111	2.81818	2.55	13.4444	0.94	0.91	0.94
44	294904	166393	487838	531589	445558	537295	5036.82	0	3140.22	17.3636	11.3	37.4444	2.45455	3	14.1111	0.93	0.9	0.93
46	265780	142978	410098	469297	418923	512126	17749.3	2097.25	5990.33	18.3636	12	37.6111	2.81818	2.6	14.1667	0.92	0.885	0.91
48	211208	107510	401440	410254	349400	470337	9126.27	7236.95	11254	19.4545	14.2	42.7222	3.27273	2.7	15.3333	0.92	0.87	0.905
50	179581	91180	381980	376266	328316	444045	8545.09	12979.7	9595.61	19.1818	14.4	39.9444	2.72727	2.75	14.3333	0.91	0.86	0.9
52	129856	77646.8	360124	300842	254522	450544	31159.4	12815	56440.8	20.2727	15.1	41.6667	3.27273	3.15	13.3889	0.91	0.845	0.9
54	120240	59531.4	324597	276383	238411	366144	73621.4	36779.8	51988.2	19.4545	15.65	41.6111	3.18182	2.45	14.1667	0.9	0.825	0.89
56	73078.6	9099.55	283535	265982	203585	327274	80734.6	33182.7	59436.6	20.9091	19.2	44.3889	2.81818	2.85	14.2778	0.91	0.805	0.87
58	80039.7	6938.15	269440	252639	178358	286036	73020.5	35890.4	63702.4	22.6364	20.1	42.7222	2.81818	3.3	12.8889	0.89	0.785	0.87
60	44963.9	3519.35	229514	157982	164194	283877	82236.2	74465.1	84575.7	22	21.15	43.2222	2.72727	3.15	13.8889	0.87	0.77	0.84
62	31421.7	6969.75	228441	155094	161093	283363	79927	78422.8	74759.8	23.1818	21.1	45.1111	2.54545	2.6	15.8889	0.88	0.74	0.835
64	37938.8	4035.55	225864	148296	138898	266040	76854.6	112110	89136.4	24.7273	21.65	46	3.72727	2.7	14.3889	0.86	0.725	0.82
66	33599.2	8390.4	194711	110725	133818	241115	82777.6	113642	92362.3	26.5455	22.55	46	3.27273	2.85	13.7222	0.85	0.705	0.815
68	11139.8	7933.75	154690	84191	126649	242736	80133	101419	91137.7	24.4545	22.6	48.3333	3	2.75	15.7222	0.85	0.675	0.81
70	25942.5	0	126471	66072.4	125275	202400	89729.6	111012	174022	25.0909	24.1	47.7222	3	2.75	16.2222	0.82	0.66	0.8
72	34551.2	0	116055	115558	131773	167056	87364.8	126588	249856	28.3636	27.35	46.3333	3	2.55	13.6111	0.82	0.605	0.79
74	24602.9	0	80113.8	103891	216964	141989	117017	170158	246248	29.2727	27.8	50.2778	3.54545	3.6	15.1667	0.81	0.6	0.78
76	10500	0	74430.9	129143	204078	119232	122990	173773	258323	29.5455	27.6	48.6667	3.45455	3.2	15.8889	0.81	0.59	0.775
78	34704.2	0	62754.4	146591	202392	104431	119015	175566	277573	26.4545	30	51.2778	3.36364	2.95	15.7222	0.81	0.555	0.76
80	10124.5	0	50767	182124	220870	97921.6	119556	199706	283662	28.4545	29.9	50.6667	3.27273	2.8	15.2778	0.8	0.56	0.75
82	32761.9	0	32031.2	113575	218827	72648.3	172230	231679	258227	29.1818	30.35	50.7778	4	3.05	15.1667	0.78	0.525	0.76
84	26676.3	0	37377	107676	217993	63926.3	161508	245977	253769	29.6364	30	51.3333	3.36364	3	14.7222	0.78	0.495	0.75
86	52695.1	0	21535.7	112782	260024	59525.2	220297	276923	264954	29.5455	30.05	54.7778	2.90909	2.85	16.3333	0.76	0.49	0.765
88	61266.7	0	16681.3	85530.8	262946	41044	201198	269049	276115	29.0909	31.65	50.5	2.90909	2.85	14.6111	0.74	0.5	0.73
90	71914.3	0	6636.89	59743.9	269418	21736.3	177390	266745	291696	29.9091	31.8	53.9444	3	3.1	14.5	0.73	0.49	0.72
92	46253.2	0	11463.2	38004.2	234659	9132.39	196708	287347	232574	31	34.45	51.3333	3.18182	3	14.7222	0.71	0.46	0.725
94	57621.3	0	0	40078.1	211102	9655.89	187084	319086	189718	34.1818	34.8	46.2222	4	3.85	11.6111	0.69	0.455	0.72
96	42123.4	0	0	90976.8	209664	9892.06	146334	290997	240836	34.8182	35.7	48.5556	4.18182	3.55	12.1111	0.72	0.45	0.71
98	68475.3	0	0	115483	216737	0	195453	308162	255037	35.2727	36.25	49.1111	3.18182	3.4	13.8333	0.7	0.435	0.705
100	86622.3		0	101582		0			246065			50.0556			12.3889	0.73		0.68
102	109312		0	120689		0			266368			50.6111			11.5556	0.73		0.68
104	98173.6		0	168981		0			272319			48.2778			10.8889	0.7		0.665
106	130831		0	251934		14993.5			289251			47.6111			10	0.7		0.655
108	98931.8		0	250249		0			279800			49.2778			11	0.71		0.66
110	138078		0	207602		0			281135			43.8889			9.94444	0.68		0.665
112	155787		0	216721		0			310800			46.1667			9.22222	0.67		0.67
114	152116		0	237922		0			297578			45.6111			9.5	0.68		0.665
116	174784		0	260487		0			341550			42.1667			9.27778	0.68		0.66
118	178757		0	290491		0			314043			45.2222			9.66667	0.66		0.675

## Sheet: Figure 2 c
Figure 2 c	1h									2h									Steady state
Replicate 1	CD9									CD9									CD9
		Ngo	P	Nge	LD (=Ngo/P)	RLI (=LD/LD cell)	X2	X2 as %			Ngo	P	Nge	LD (=Ngo/P)	RLI (=LD/LD cell)	X2	X2 as %			Ngo	P	Nge	LD (=Ngo/P)	RLI (=LD/LD cell)	X2	X2 as %
	RER-Golgi	93	146	41.9722	0.636986	2.21575	62.0372	1.31522		RER-Golgi	3	12	1.52219	0.25	1.97085	1.43473	0.123361		RER-Golgi	272	195	88.6802	1.39487	3.0672	378.959	26.1643
	MVBs	76	46	13.2241	1.65217	5.74708	298.002	6.31777		MVBs	17	43	5.4545	0.395349	3.11669	24.4382	2.10124		MVBs	16	48	21.829	0.333333	0.732971	1.5565	0.107465
	PM	404	117	33.6352	3.45299	12.0112	4078.16	86.4588		PM	64	26	3.29807	2.46154	19.4053	1117.24	96.0618		PM	191	63	28.6505	3.03175	6.66655	919.961	63.5164
	residuum	357	2926	841.168	0.12201	0.42441	278.683	5.90819		residuum	199	2150	272.725	0.0925581	0.729672	19.93	1.71361		residuum	441	1717	780.84	0.256843	0.564776	147.907	10.2118
	total	930	3235	930	0.287481	1	4716.89	100		total	283	2231	283	0.126849	1	1163.04	100		total	920	2023	920	0.45477	1	1448.38	100
	CD63									CD63									CD63
		Ngo	P	Nge	LD (=Ngo/P)	RLI (=LD/LD cell)	X2	X2 as %			Ngo	P	Nge	LD (=Ngo/P)	RLI (=LD/LD cell)	X2	X2 as %			Ngo	P	Nge	LD (=Ngo/P)	RLI (=LD/LD cell)	X2	X2 as %
	RER-Golgi	18	146	8.98114	0.123288	2.0042	9.05673	0.46487		RER-Golgi	1	12	1.26939	0.0833333	0.787782	0.0571684	0		RER-Golgi	72	195	18.9891	0.369231	3.79164	147.987	24.4861
	MVBs	75	46	2.82968	1.63043	26.5048	1840.69	94.4803		MVBs	110	43	4.54863	2.55814	24.1831	2444.69	97.9788		MVBs	48	48	4.67425	1	10	401.588	66.4471
	PM	25	117	7.19722	0.213675	3.47356	44.0363	2.26033		PM	4	26	2.75034	0.153846	1.45437	0.567807	0.0227567		PM	0	63	6.13495	0	0	6.13495	1.01509
	residuum	81	2926	179.992	0.0276828	0.45002	54.4436	2.79452		residuum	121	2150	227.432	0.0562791	0.532028	49.807	1.99618		residuum	77	1717	167.202	0.0448457	0.5	48.6619	8.05164
	total	199	3235	199	0.0615147	1	1948.23	100		total	236	2231	236	0.105782	1	2495.12	100		total	197	2023	197	0.0973801	1	604.372	100
Replicate 2	CD9									CD9									CD9
		Ngo	P	Nge	LD (=Ngo/P)	RLI (=LD/LD cell)	X2	X2 as %			Ngo	P	Nge	LD (=Ngo/P)	RLI (=LD/LD cell)	X2	X2 as %			Ngo	P	Nge	LD (=Ngo/P)	RLI (=LD/LD cell)	X2	X2 as %
	RER-Golgi	74	162	19.9576	0.45679	3.70786	146.34	18.9422		RER-Golgi	15	106	13.2928	0.141509	1.12843	0.219264	0.00622751		RER-Golgi	2	24	1.87077	0.0833333	1.06908	0.00892632	0.0011293
	MVBs	26	90	11.0875	0.288889	2.34497	20.0569	2.59617		MVBs	20	59	7.39881	0.338983	2.70314	21.4616	0.60955		MVBs	4	91	7.09335	0.043956	0.563908	1.34899	0.170666
	PM	179	312	38.4368	0.573718	4.65699	514.038	66.5373		PM	231	111	13.9198	2.08108	16.5951	3385.38	96.1514		PM	111	163	12.7057	0.680982	8.73625	760.429	96.205
	residuum	267	3868	476.518	0.0690279	0.560315	92.122	11.9243		residuum	239	3751	470.389	0.0637163	0.508091	113.822	3.23277		residuum	222	4071	317.33	0.0545321	0.699587	28.6385	3.62317
	total	546	4432	546	0.123195	1	772.557	100		total	505	4027	505	0.125404	1	3520.89	100		total	339	4349	339	0.077949	1	790.426	100
	CD63									CD63									CD63
		Ngo	P	Nge	LD (=Ngo/P)	RLI (=LD/LD cell)	X2	X2 as %			Ngo	P	Nge	LD (=Ngo/P)	RLI (=LD/LD cell)	X2	X2 as %			Ngo	P	Nge	LD (=Ngo/P)	RLI (=LD/LD cell)	X2	X2 as %
	RER-Golgi	13	162	11.7699	0.0802469	1.10452	0.12857	0.00212022		RER-Golgi	9	106	6.08046	0.0849057	1.48015	1.40182	0.0524406		RER-Golgi	2	24	2.086	0.0833333	0.958774	0.00354528	5.79348e-05
	MVBs	203	90	6.53881	2.25556	31.0454	5902.76	97.3406		MVBs	96	59	3.38441	1.62712	28.3654	2534.46	94.8113		MVBs	225	91	7.9094	2.47253	28.4471	5958.52	97.3704
	PM	34	312	22.6679	0.108974	1.49992	5.66516	0.0934225		PM	28	111	6.36727	0.252252	4.39749	73.4969	2.74944		PM	27	163	14.1674	0.165644	1.90578	11.6236	0.189945
	residuum	72	3868	281.023	0.0186143	0.256206	155.47	2.56382		residuum	98	3751	215.168	0.0261264	0.455458	63.8028	2.38679		residuum	124	4071	353.837	0.0304593	0.350444	149.292	2.43964
	total	322	4432	322	0.0726534	1	6064.02	100		total	231	4027	231	0.0573628	1	2673.16	100		total	378	4349	378	0.0869165	1	6119.44	100

## Sheet: Figure 2 d
Figure 2 d
			Mander's coefficient x 100
			CD63+CD9-	CD9+CD63-	CD63+CD9+
			76.1	24.1	65.1
			73.9	23.2	61.3
			28.2	0	46.9
			79.9	43.5	63.4
			54.8	31.4	25
			12.3	21.4	17.7
			29.4	46.8	18.6
			45.4	52.3	44.4
			29.3	31.4	29.1
			66.8	71	61.7
			40	47.1	43.4
			72.8	23.3	43.6
			81.6	26.8	25.5
			21.4	45.5	35.4
			70	26.1	42.2
			21.8	22.7	27
			44.7	30.4	45.8
			62.7	27.7	35.5
			66.9	26.9	40
			80.3	15.1	27.4
			23.1	27.9	8.9
			54.7	16.9	31.6
			15	29.2	18.7
			35.8	51.3	41.9
			47.7	21.8	36.7
			41.4	14.4	25.5
			50	18.6	33
			42.7	17.7	22.5
			37.3	24.6	34.4
			46.4	24.3	37.9
			41.7	16.5	28.2
			30.4	26.8	24.4
			36.2	18.8	26.3
			40.1	22.9	35.1
			44.2	24.1	32.5
			27.9	36.5	34.1
			55.5	22.7	44.9
			56.9	33	43.8
			46.9	21.7	29.7
			51.4	18.1	40.3
			52.4	19.1	43.5
			37.5	14.4	25.9
			23.7	14.9	21.9
			41.7	26.3	27.6
			50.6	5.2	42.9
			31.2	8.2	38.7
			18.5	20.4	11.6

## Sheet: Figure 3 c 
Figure 3 c	Pearson's coefficient
Time after biotin addition (min)	CD63-WT-Cherry CD63-YA-GFP			CD63-YA-Cherry CD9-GFP
-4	0.97	0.93	0.915	0.92	0.97
-2	0.97	0.93	0.925	0.93	0.975
0	0.975	0.92	0.93	0.94	0.97
2	0.975	0.93	0.92	0.94	0.975
4	0.97	0.92	0.93	0.95	0.97
6	0.97	0.92	0.94	0.95	0.98
8	0.97	0.92	0.94	0.95	0.98
10	0.97	0.93	0.94	0.95	0.98
12	0.97	0.93	0.945	0.95	0.98
14	0.975	0.93	0.95	0.96	0.98
16	0.975	0.93	0.96	0.96	0.98
18	0.98	0.93	0.97	0.96	0.975
20	0.98	0.94	0.97	0.96	0.97
22	0.98	0.96	0.97	0.96	0.965
24	0.98	0.96	0.97	0.96	0.96
26	0.98	0.97	0.97	0.96	0.96
28	0.98	0.97	0.96	0.96	0.96
30	0.98	0.96	0.955	0.96	0.955
32	0.98	0.96	0.94	0.95	0.955
34	0.98	0.95	0.93	0.95	0.955
36	0.98	0.93	0.91	0.95	0.96
38	0.975	0.93	0.9	0.95	0.955
40	0.97	0.94	0.87	0.95	0.955
42	0.965	0.92	0.835	0.95	0.95
44	0.955	0.92	0.81	0.96	0.96
46	0.95	0.91	0.77	0.95	0.95
48	0.945	0.89	0.745	0.95	0.955
50	0.94	0.85	0.72	0.95	0.95
52	0.93	0.83	0.69	0.94	0.95
54	0.925	0.82	0.695	0.94	0.95
56	0.91	0.8	0.66	0.94	0.94
58	0.9	0.77	0.635	0.95	0.945
60	0.89	0.76	0.62	0.94	0.94
62	0.875	0.71	0.61	0.94	0.94
64	0.86	0.65	0.575	0.94	0.935
66	0.845	0.6	0.555	0.93	0.935
68	0.84	0.63	0.54	0.93	0.935
70	0.825	0.58	0.53	0.93	0.925
72	0.8	0.6	0.5	0.92	0.93
74	0.785	0.59	0.505	0.92	0.935
76	0.79	0.56	0.49	0.92	0.925
78	0.77	0.59	0.47	0.91	0.925
80	0.74	0.57	0.475	0.91	0.93
82	0.73	0.57	0.44	0.91	0.92
84	0.72	0.57	0.47	0.91	0.91
86	0.7	0.6	0.415	0.91	0.9
88	0.705	0.59	0.41	0.91	0.905
90	0.69	0.56	0.39	0.9	0.905
92	0.705	0.56	0.375	0.9	0.905
94	0.69	0.52	0.385	0.9	0.91
96	0.67	0.5	0.365	0.89	0.9
98	0.665	0.55	0.36	0.89	0.9
100	0.655	0.52	0.35	0.88	0.905
102	0.63	0.53	0.38	0.88	0.895
104	0.63	0.51	0.39	0.87	0.915
106	0.62	0.48	0.365	0.87	0.905
108	0.62	0.49	0.35	0.87	0.905
110	0.635	0.5	0.37	0.87	0.915
112	0.605	0.49	0.37	0.89	0.91
114	0.59	0.48	0.37	0.89	0.905
116	0.59	0.48	0.37	0.88	0.895
118	0.6	0.46	0.365	0.88	0.915
120		0.47	0.36	0.87	0.91
122				0.87	0.9
124				0.87	0.9
126				0.87	0.895
128				0.86	0.885
130				0.87	0.895
132				0.87	0.895
134				0.85	0.9
136				0.86	0.9
138				0.87	0.895
140				0.86	0.87
142				0.85	0.885

## Sheet: Figure 4 a
Figure 4 a	Ratio geometric means [surface staining AF47] / [total GFP]
Time after biotin addition (min)	CD63-WT			CD63-GAEVM			CD9
0	0	0	0	0	0	0	0	0	0
30	0.367612	0.405332	0.370143	0.942911	0.731065	0.948934	0.923951	0.662881	0.658251
60	0.787887	0.885337	0.656878	1.49299	1.27405	1.72079	1.68697	1.76977	0.98032
120	1.01398	1.00048	0.687352	1.55176	1.32418	1.92285	2.39737	1.88676	1.29647
Steady state	0.843434	0.695852	0.525689	1.83526	2.0807	2.07893	2.95116	2.82716	2.36679

## Sheet: Figure 4 b
Figure 4 b	% of internalization
	CD63	CD63-YA	CD9
Replicate 1	97.265	45.4547	25.9075
Replicate 2	64.9843	30.0527	25.0708
Replicate 3	83.488	48.9017	29.3994

## Sheet: Figure 5 a
Figure 5 a	Ratio band intenstity CD63(WT or YA)/CD9
	CD63-WT	CD63-YA
Replicate 1	0.581224	1.11189
Replicate 2	1.22223	1.89074
Replicate 3	0.283597	1.12935

## Sheet: Figure 5 b
Figure 5 b
		Replicate 1	Replicate 2	Replicate 3
Band intensity GFP	CD63-GFP	17807.7	6942.1	13380.3
	YA-GFP	57882.2	59702.2	64927.4
	CD9-GFP	39716.3	43675.1	53987.8
Band intensity Endogenous CD9	CD63-GFP	22493.5	16972.8	14875.2
	YA-GFP	14806.5	34117.2	17326.7
	CD9-GFP	14512.1	13519	15044.2
Ratio GFP/CD9	CD63-GFP	0.791685	0.409014	0.8995
	YA-GFP	3.90923	1.74992	3.74726
	CD9-GFP	2.73677	3.23064	3.58862
The ratio GFP/CD9 is shown on the graph

[truncated: 21 more sheets: Figure 5 c, Figure 5 d, Figure 7 a, Figure 7 b, Figure 7 c, Figure 7 d, Figure 7 e, Supp figure 1 a, Supp figure 1 b, Supp figure 2 a, Supp fig 2 b, Supp fig 3 a, Supp fig 3 b, Supp fig 3 c, Supp fig 4 a, Supp fig 4 b, Supp fig 4 c, Supp fig 4 d, Supp fig 4 e, Supp fig 5 …]
